# Supplementary material for: Feeding capability in the extinct giant Siamogale melilutra and comparative mandibular biomechanics of living Lutrinae
Source: Sci Rep. 2017 Nov 9;7:15225. doi: 10.1038/s41598-017-15391-9 (PMC5680181; doi:10.1038/s41598-017-15391-9)
Supplement: Supplementary file 1 — Supplemtnary Tables S1-S6 [file 41598_2017_15391_MOESM1_ESM.xlsx]

## Sheet: TableS1
Supplementary Table S1. Food items with known feeding behavior in the carnivoran species analyzed. Prey species names are included here only if feeding behavior for that particular species is explicitly described or inferred.
	Aonyx capensis		Aonyx cinerea		Enhydra lutris		Hydrictis maculicollis		Lontra canadensis		Lontra felina		Lontra longicaudis		Lutra lutra		Lutrogale perspicillata		Pteronura brasiliensis
	Taxon	Feeding Mode	Taxon	Feeding Mode	Taxon	Feeding Mode	Taxon	Feeding Mode	Taxon	Feeding Mode	Taxon	Feeding Mode	Taxon	Feeding Mode	Taxon	Feeding Mode	Taxon	Feeding Mode	Taxon	Feeding Mode
Vertebrates	Fish (Amphilius uranoscopus, Anguilla bengalensis, Barbus anoplus, B. natalensis, Lepomis macrochirus, Micropterus dolomieu, M. punctatus, M. salmoides, Salmo trutta, and Tilapia sparrmanii)	Crushed, grabbed. Sympatric with Hydrictis, but Hydrictis better at catching fish [a]	Fish (taxon unspecified)	[b]	Fish (taxon unspecified)	Ripped into pieces using teeth then eaten [c]	Fish (Barbus, Clarias, Haplochromis, Micropterus salmoides, Salmo trutta, and Tilapia), up to 80% of scats	Dominant food is fish when available, all food observed to be captured with mouth, no forefeet involved [g]	Fish (catostomids, cyprinids, salmonids, etc.)	Lunge/ambush using mouth [d,h]	Fish (Blennidae, Cheilodactylidae, Gobiesocidae, Pomacentridae)	Fish main parts of diet, plus molluscs and gastropods, mouth used to hunt nad carry fish, no tools observed [j]	Mostly fish	Sympatric with Pteronura, displaced to smaller fish [k]	Smaller fish than Lutrogale	sympatrix with Lutrogale [d]. Northern populations more reliant on fish, south pop more on inverts [l]	Fish (5-30 cm length), 82%/70%/96% of scat	Small fish swallowed whole, larger fish taken to shore, sympatrix with A. cinerea and Lutra [m]	Fish make up majority of diet (characins, perch, carfish), 100-400 mm length	Cooperative hunting often observed [n, and refs therein]
	Frogs (unspecified)	[a]	Snakes (unspecified)	[b]	Birds (unspecified)	Unspecified hunting method [d]	Frogs (mostly Xenopus laevis and Rana)	[g]	Frogs (unspecified)	Probably dug; skin and skeleton discarded [d,i]; significant ocmponent of diet [h]	Birds (unspecified)	[j]			More amphibians than Lutrogale	[d]	Rats	[m]	Mammals (unspecified)	Rare [n]
	Birds (domestic ducks, geese, coots, or swans)	[a]	Amphibians (unspecified)	[b]					Birds (unspecified)	Unspecified hunting method [d]	Small mammals (unspecified)	[j]			Birds (unspecified)	[l]	Snakes (unspecified)	[m]	Amphibians (unspecified)	Rare [n]
															Small mammals (unspecified)	[l]			Reptiles (unspecified)	Rare [n]
Invertebrates	Mainly crabs	Crushing with molars, and using forefeet [a]	Mostly crabs (95% of scat)	Manual processing [b]	Crab (Telemessus)	Legs pulled & eaten, then body eaten [e-f]	Crabs (Potomonautes)	Sympatric with A. capensis, so utilize fish instead of crab when possible [g]	Large aquatic insects (unspecified)	Probably dug [i]	Decapods	[j]					Crabs	[m]	Crustacea	Rare [n]
	Insects	[a]	Shellfish	Exposed to sun, wait to open, then consume [b]	Clam (Mya, Macoma, Pododesmus, Clinocardium)	Dug with forelimb, those <10 cm long crushed with teeth, >10 cm cracked with rock [c,e]			crayfish	important part of diet [h]	Shrimps	[j]					Insects	[m]	Mollusks	Rare [n]
			Insects	[b]	Mussel (Mytilus)	Crushed with teeth, eaten whole [e]; crushed with tools, soft parts eaten [c,f]					Crabs	[j]
					Octopus (Octopus)	Cut with teeth and all parts eaten [e]					Bivales	[j]
					Sea Star (Evasterias)	Legs eaten [e]					Gastropods	[j]
					Sea Cucumber	Partially eaten [e]					Fruits on occasion	[j]
					Urchin (Strongylocentrotus)	Shell bitten apart and soft parts eaten [f], eggmass scooped using lower incisors [c]
					Abalone (Haliotis)	Soft parts bitten, eaten [f]
[a] Lariviere, S. 2001. Aonyx capensis. Mammalian Speices 671:1-6.
[b] Lariviere, S. 2003. Amblonyx cinereus. Mammalian Speices720:1-5.
[c] Kenyon, K.W. 1981 Sea otter, Enhydra lutris. In Handbook of marine mammals, volume 1: the walrus, sea lions, fur seals and sea otter (ed. D. Haley), pp. 209-224. London, Academic Press.
[d] Kruuk, H. 1995 Wild Otters: Predation and populations. Oxford, Oxford University Press.
[e] Calkins, D.G. 1978 Feeding behavior and major prey species of the sea otter, Enhydra lutris, in Montague Strait, Prince William Sound, Alaska. Fishery Bulletin 76, 125-131.
[f] Hall, K.R. & Schaller, G.B. 1964 Tool using behavior of the California sea otter. Journal of Mammalogy 45, 287-298.
[g] Lariviere, S. 2002. Lutra maculicollis. Mammalian Speices 712:1-6.
[h] Larivière, S. & Walton, L.R. 1998 Lontra canadensis. Mammalian Species 587, 1-8.
[i] Knudsen, G.J. & Hale, J.B. 1968 Food habits of otters in the Great Lakes Region. Journal of Wildlife Management 32, 89-93.
[j] Lariviere, S. 1998. Lontra felina. Mammalian Speices 575:1-5.
[k] Santos, L., dos Reis, N., & Orsi, M. 2012. Trophic ecology of Lontra longicaudis (Carnivora, Mustelidae) in lotic and semilotic environments in southeastern Brazil. Iheringia, Série Zoologia, Porto Alegre, 102(3):261-268
[l] Hung, N. & Law, C. 2016. Lutra lutra (Carnivora: Mustelidae). Mammalian Speices 48(940):109-122.
[m] Hwang, Y. & Lariviere, S. 2005. Lutrogale perspicillata. Mammalian Speices 786:1-4.
[n] Rosas, F., Zuanon, J., & Carter, S. 1999. Feeding Ecology of the Giant Otter, Pteronura brasiliensis. Biotropica 31(3):502-506.

## Sheet: TableS2
Supplementary Table S2. Scanning parameters of each specimen used in the Finite Element (FE) simulations. CMNH, Cleveland Museum of Natural History, Ohio; AMNH, American Museum of Natural History, New York; IVPP, Institute of Vertebrate Paleontology and Paleoanthropology, Beijing, China.
Genus	Species	Tube voltage (kV)	Tube current (mA)	Pixel Size (um)	No. Slices in Final Stack	Specimen No.
Aonyx	capensis	140	182	156x156x670	475	CMNH 17620
Aonyx	cinerea	80	n/a	197x197x197	512	AMNH 101638
Enhydra	lutris	130	150	140x140x140	1046	AMNH 24186
Hydrictis	maculicollis	140	170	109x109x109	904	AMNH 89807
Lontra	canadensis	160	225	110x110x110	1190	AMNH 254476
Lontra	felina	80	n/a	200x200x200	615 cran / 512 mand	AMNH 48193
Lontra	longicaudis	80	n/a	200x200x200	923	AMNH 98589
Lutra	lutra	80	n/a	200x200x200	667 cran / 512 mand	AMNH 206592
Lutrogale	perspicillata	80	n/a	200x200x200	536 cran / 512 mand	AMNH 204747
Pteronura	brasiliensis	80	n/a	200x200x200	512x2 cran / 495 mand	AMNH 98594
Siamogale	melilutra	n/a	n/a	160x160x160	952	IVPP V 23271

## Sheet: TableS3
Supplementary Table S3. Properties of FE models analyzed in this study. Tet4, 4-noded tetrahedral elements; lores, low resolution model; medres, medium resolution model; hires, high resolution model; N, Newtons.
		Model volume (mm3)	Muscle area (mm2)	Total input force (N)	tet4 quantity
Aonyx capensis	lores	26154.1	3308.07	793.928	1264019
	medres	26154.1	3308.07	793.928	1403389
	hires	26154.1	3308.07	793.928	1619929
Aonyx cinerea	lores	7754.51	1128.9	270.89	1093581
	medres	7754.51	1128.9	270.89	1214640
	hires	7754.51	1128.9	270.89	1404894
Enhydra lutris	lores	28936	4118	998.59	818368
	medres	28936	4118	998.59	899996
	hires	28936	4118	998.59	1022160
Hydrictis maculicollis	lores	4661.83	772.794	185.48	1181816
	medres	4661.83	772.794	185.48	1292488
	hires	4661.83	772.794	185.48	1482640
Lontra canadensis	lores	13042	2058	511.63	774544
	medres	13042	2058	511.63	873930
	hires	13042	2058	511.63	988389
Lontra felina	lores	6470.45	987.667	237.19	1160975
	medres	6470.45	987.667	237.19	1285124
	hires	6470.45	987.667	237.19	1467670
Lontra longicaudis	lores	14769.3	1767.96	424.3	1188517
	medres	14769.3	1767.96	424.3	1307981
	hires	14769.3	1767.96	424.3	1499076
Lutra lutra	lores	11352.6	1784.59	428.302	1127829
	medres	11352.6	1784.59	428.302	1249366
	hires	11352.6	1784.59	428.302	1458989
Lutrogale perspicillata	lores	7383.82	932.51	223.81	1179822
	medres	7383.82	932.51	223.81	1297744
	hires	7383.82	932.51	223.81	1495303
Pteronura brasiliensis	lores	24775.8	2702.13	648.512	1112242
	medres	24775.8	2702.13	648.512	1234385
	hires	24775.8	2702.13	648.512	1383219
Siamogale melilutra	lores	87362.1	5500	1336	755314
	medres	87362.1	5500	1336	831246
	hires	87362.1	5500	1336	967567

## Sheet: TableS4
Supplementary Table S4. Raw output data of FE simulations for unilateral bites. l, left side; r, right side; c, canine; p2-p4, second to fourth premolars, respectively; m1-m2, first to second molars, respectively; BF, bite force (in Newtons); SE, strain energy (in Joules); low, low resolution model; medium, medium resolution model; fine, high resolution model.
	lc	lc	rc	rc	lp2	lp2	rp2	rp2	lp3	lp3	rp3	rp3	lp4	lp4	rp4	rp4	lm1	lm1	rm1	rm1	lm2	lm2	rm2	rm2
Taxon Model	BF	SE	BF	SE	BF	SE	BF	SE	BF	SE	BF	SE	BF	SE	BF	SE	BF	SE	BF	SE	BF	SE	BF	SE
Aonyx capensis_fine	123.2	0.0476	135.09	0.0362	-	-	-	-	-	-	-	-	134.55	0.0422	170.04	0.0298	191.29	0.0417	206.97	0.0266	247.95	0.0382	314.98	0.0352
Aonyx_capensis_low	128.48	0.0493	117.78	0.0369	-	-	-	-	-	-	-	-	141.65	0.0416	176.53	0.0286	202.92	0.041	218.94	0.0279	258.12	0.0416	317.51	0.0365
Aonyx_capensis_medium	130.96	0.0496	122.47	0.0373	-	-	-	-	-	-	-	-	139.35	0.0426	170.1	0.0301	216.41	0.0411	210.87	0.0286	245.01	0.04	311.96	0.0355
Aonyx_cinerea_fine	49.5	0.0116	44.83	0.0067	51.84	0.0104	51.59	0.0066	56.58	0.0101	56.18	0.0061	62.93	0.0091	63.69	0.0057	66.2	0.0097	71.87	0.0055	125.94	0.0099	118.38	0.0069
Aonyx_cinerea_low	47.25	0.0116	46.49	0.0071	50.42	0.0106	50.7	0.0066	56	0.0102	55.02	0.006	63.54	0.0093	94.96	0.0058	74.36	0.0101	77.47	0.0059	120.65	0.01	119.16	0.0071
Aonyx_cinerea_medium	47.48	0.012	47.85	0.0069	50.02	0.0106	51.05	0.0067	56.43	0.0102	55.62	0.0062	63.92	0.0092	64.54	0.0058	73.13	0.0098	75.35	0.0058	122.11	0.0098	117.64	0.0071
Enhydra_lutris_fine	191.586	0.1047	158.782	0.1314	204.311	0.1085	174.658	0.1213	221.029	0.0963	188.465	0.1184	250.543	0.0878	206.577	0.1089	392.721	0.0839	258.213	0.1022	475.473	0.091	351.023	0.1021
Enhydra_lutris_low	174.052	0.1097	159.885	0.1437	205.243	0.1138	193.388	0.1445	226.576	0.1006	213.291	0.1318	260.696	0.092	262.87	0.1271	355.713	0.0876	274.256	0.1242	444.347	0.099	400.028	0.1317
Enhydra_lutris_medium	176.287	0.1062	154.641	0.1397	204.859	0.1103	194.129	0.1405	225.225	0.0975	202.918	0.1275	255.136	0.0895	270.543	0.1221	363.404	0.0855	251.849	0.1198	453.927	0.0941	390.511	0.1224
Hydrictis_maculicollis_fine	40.62	0.0056	36.19	0.0076	42.56	0.0054	43.12	0.0073	47.59	0.0054	52.46	0.0066	50.67	0.0048	60.91	0.0061	58.41	0.0051	67.02	0.0055	87.8	0.0045	95.81	0.0064
Hydrictis_maculicollis_low	44.23	0.0058	40.61	0.0084	38.57	0.0055	33.05	0.0074	49.22	0.0055	55.98	0.0067	49.94	0.004	62.72	0.0063	56.05	0.0054	60.31	0.0057	84.98	0.0046	89.53	0.0067
Hydrictis_maculicollis_medium	42.13	0.0057	41.36	0.0078	39.32	0.0057	41.83	0.0073	46.9	0.0054	50.77	0.0067	49.39	0.0047	57.98	0.006	57.91	0.0051	67.82	0.0055	87.09	0.0046	96.44	0.0067
Lontra_canadensis_fine	48.3604	0.053	49.415	0.0227	55.6893	0.0516	55.2523	0.0222	60.203	0.05	57.6525	0.0213	65.8721	0.0482	66.771	0.0208	74.8366	0.0471	84.3885	0.0212	134.894	0.0479	116.392	0.0208
Lontra_canadensis_low	47.719	0.0527	45.498	0.0223	53.741	0.0514	50.673	0.0219	59.579	0.0498	56.051	0.0209	68.658	0.048	65.859	0.0204	85.864	0.0471	81.943	0.0208	126.75	0.049	116.31	0.0208
Lontra_canadensis_medium	47.895	0.0531	45.4495	0.0227	54.5936	0.0517	51.1803	0.0223	59.9129	0.0501	56.3744	0.0213	67.3052	0.0482	66.0351	0.0208	85.3803	0.0473	82.6393	0.0213	126.5	0.0492	116.891	0.0211
Lontra_felina_fine	36.85	0.0066	37.67	0.0043	46.9	0.0063	40.03	0.0044	50.49	0.0058	45.54	0.0038	66.56	0.0051	26.24	0.0035	74.74	0.005	62.57	0.0039	94.7	0.0043	94.69	0.0032
Lontra_felina_low	34.05	0.0069	37	0.0044	45.04	0.0065	40.34	0.0051	47.89	0.006	47	0.0038	57.31	0.0052	24.91	0.0036	72.61	0.0054	62.63	0.0041	88.55	0.0046	84.7	0.0032
Lontra_felina_medium	39.46	0.0068	38.01	0.0043	47.72	0.0063	41.05	0.0044	47.11	0.0058	47.44	0.0037	64.62	0.005	24.56	0.0036	72.07	0.005	62.58	0.004	92.49	0.0044	84.71	0.0032
Lontra_longicaudis_fine	75.09	0.0144	69.5	0.0186	72.15	0.0133	76.54	0.0174	81.98	0.0126	84.93	0.0163	93.3	0.0121	96.86	0.0152	116.23	0.0126	118.01	0.0154	164.41	0.0108	180.26	0.0167
Lontra_longicaudis_low	68.41	0.0146	69.28	0.0186	75.92	0.0134	75.84	0.0171	82.96	0.0124	83.22	0.0162	94.6	0.0126	96.41	0.0156	118.61	0.0122	117.53	0.0156	168.06	0.0123	177.45	0.0181
Lontra_longicaudis_medium	70	0.0145	68.7	0.0186	74.05	0.0133	76.08	0.0174	84.37	0.0122	84.15	0.0163	93.97	0.0127	96.4	0.0156	116.21	0.0128	117.3	0.0156	168.75	0.0106	176.7	0.0168
Lutra_lutra_fine	78.42	0.0175	76.42	0.01414	85.57	0.0168	82.34	0.0134	90.85	0.0156	89.8	0.012	92.81	0.0147	94.48	0.0113	122.49	0.013	117.89	0.0123	171.01	0.0154	162.31	0.0103
Lutra_lutra_low	72.15	0.0186	76.11	0.0144	85.11	0.017	81.34	0.0137	77.85	0.0162	83.86	0.0117	91.89	0.0145	88.59	0.0117	118.53	0.0152	113	0.0118	160.64	0.0142	157.24	0.0106
Lutra_lutra_medium	72.73	0.0192	76.8	0.0143	84.87	0.0169	81.07	0.0136	96.18	0.0173	86.89	0.0126	92.91	0.0144	88.7	0.0117	117.36	0.0138	115.62	0.0122	166.7	0.0164	161.58	0.0105
Lutrogale_perspicillata_fine	61.36	0.0095	39.52	0.0051	60.04	0.009	44.68	0.0047	58.66	0.0082	50.7	0.0044	68.82	0.0075	47.53	0.0041	87.48	0.0067	70.4	0.0044	132.17	0.0073	111.93	0.0042
Lutrogale_perspicillata_low	45.29	0.0086	36.3	0.0053	45.46	0.0082	39.29	0.0047	60.58	0.0078	44.2	0.0046	56.25	0.0072	52.35	0.0043	80.86	0.0066	66.45	0.0044	127.66	0.0073	104.25	0.0047
Lutrogale_perspicillata_medium	49.37	0.0085	36.46	0.005	57.64	0.0081	42.57	0.0046	61.85	0.0076	45.42	0.0044	57.94	0.0071	43.13	0.004	83.38	0.0064	64.92	0.0043	128.65	0.007	111.32	0.0041
Pteronura_brasiliensis_fine	60.53	0.0744	95.44	0.104	67.26	0.0745	118.14	0.102	160.5	0.0715	143.92	0.0994	144.16	0.0682	146.48	0.0958	144.18	0.0667	220.47	0.0897	293.79	0.0592	320.04	0.0854
Pteronura_brasiliensis_low	109.97	0.0795	100.89	0.107	126.84	0.0768	123.35	0.104	129.23	0.0744	137.23	0.102	126.46	0.0736	143.47	0.0997	173.68	0.0735	189.73	0.0942	230.6	0.0669	253.19	0.0947
Pteronura_brasiliensis_medium	94.49	0.0778	99.73	0.106	98.47	0.0758	125.49	0.103	145.98	0.0733	138.79	0.101	131.69	0.0715	145.28	0.0975	178.75	0.0701	195.72	0.0934	262.6	0.0639	275.25	0.0919
Siamogale_melilutra_fine	198.001	0.0585	195.554	0.0931	228.374	0.0499	223.959	0.0895	254.389	0.0451	248.436	0.0797	295.461	0.0486	291.137	0.0781	338.106	0.0468	337.483	0.0787	451.224	0.0421	447.357	0.0772
Siamogale_melilutra_low	198.121	0.0579	194.125	0.0924	228.452	0.0481	224.176	0.0864	253.654	0.0444	247.781	0.0791	294.002	0.0466	289.904	0.0774	339.227	0.0484	339.25	0.0783	453.11	0.0404	452.359	0.0767
Siamogale_melilutra_medium	197.337	0.0582	194.234	0.0937	228.052	0.049	223.769	0.0876	255.002	0.0445	248.308	0.0801	295.813	0.0469	289.851	0.079	339.694	0.0464	338.795	0.0788	451.023	0.0421	448.365	0.0777
																																									0.0629	0.0593667	Siamogale_melilutra_low
																																									87362.1	87362.1	volume
																																									#DIV/0!	#DIV/0!	95% CI
																																									0.00546667	0.00576667	Lutrogale_perspicillata_low
																																									7383.82	7383.82	volume
																																									#DIV/0!	#DIV/0!	95% CI
																																									0.0140333	0.0142167	Lontra_longicaudis_low
																																									14769.3	14769.3	volume
																																									#DIV/0!	#DIV/0!	95% CI
																																									0.00456667	0.00381667	Lontra_felina_low
																																									6470.45	6470.45	volume
																																									#DIV/0!	#DIV/0!	95% CI
																																									0.00538333	0.00558333	Hydrictis_maculicollis_low
																																									4661.83	4661.83	volume
																																									#DIV/0!	#DIV/0!	95% CI
																																									0.01305	0.0129	Lutra_lutra_low
																																									11352.6	11352.6	volume
																																									#DIV/0!	#DIV/0!	95% CI
																																									0.0812667	0.077	Pteronura_brasiliensis_low
																																									24775.8	24775.8	volume
																																									#DIV/0!	#DIV/0!	95% CI
																																									0.0078	0.00846667	Aonyx_cinerea_low
																																									7754.51	7754.51	volume
																																									#DIV/0!	#DIV/0!	95% CI
																																									0.0344833	0.0378333	Aonyx_capensis_low
																																									26154.1	26154.1	volume
																																									#DIV/0!	#DIV/0!	95% CI

## Sheet: TableS5
Supplementary Table S5. Output data of FE simulations of unilateral bites standardized relative to the Enhydra model, representing averaged values for the left and right side analyses. Abbreviations as in SI Table 3. ME, mechanical efficiency (output:input force); adjSE, adjusted strain energy (in Joules).
	lc	lc	rc	rc	lp2	lp2	rp2	rp2	lp3	lp3	rp3	rp3	lp4	lp4	rp4	rp4	lm1	lm1	rm1	rm1	lm2	lm2	rm2	rm2
Taxon Model	ME	adjSE	ME	adjSE	ME	adjSE	ME	adjSE	ME	adjSE	ME	adjSE	ME	adjSE	ME	adjSE	ME	adjSE	ME	adjSE	ME	adjSE	ME	adjSE
Aonyx capensis_fine	0.155164	0.0728802	0.170139	0.0554257	-	-	-	-	-	-	-	-	0.169458	0.0646123	0.214156	0.0456267	0.240919	0.0638468	0.260668	0.0407272	0.31228	0.0584879	0.3967	0.0538946
Aonyx_capensis_low	0.161814	0.0754831	0.148338	0.0564975	-	-	-	-	-	-	-	-	0.178401	0.0636937	0.22233	0.0437894	0.255567	0.062775	0.275743	0.0427176	0.325088	0.0636937	0.399887	0.0558851
Aonyx_capensis_medium	0.164937	0.0759424	0.154244	0.0571099	-	-	-	-	-	-	-	-	0.175504	0.0652248	0.214232	0.046086	0.272557	0.0629281	0.265579	0.0437894	0.308577	0.0612439	0.392897	0.054354
Aonyx_cinerea_fine	0.182731	0.102162	0.165492	0.0590075	0.191369	0.0915937	0.190446	0.0581268	0.208867	0.0889516	0.20739	0.0537232	0.232308	0.0801445	0.235114	0.0502004	0.24438	0.0854288	0.265311	0.048439	0.464912	0.0871902	0.437004	0.0607689
Aonyx_cinerea_low	0.174425	0.102162	0.171619	0.0625303	0.186127	0.0933551	0.187161	0.0581268	0.206726	0.0898323	0.203108	0.0528425	0.23456	0.0819059	0.350548	0.0510811	0.274503	0.0889516	0.285983	0.0519618	0.445384	0.0880709	0.439883	0.0625303
Aonyx_cinerea_medium	0.175274	0.105685	0.17664	0.0607689	0.184651	0.0933551	0.188453	0.0590075	0.208313	0.0898323	0.205323	0.0546039	0.235963	0.0810252	0.238252	0.0510811	0.269962	0.0863095	0.278157	0.0510811	0.450773	0.0863095	0.434272	0.0625303
Enhydra_lutris_fine	0.191778	0.1047	0.158941	0.1314	0.204516	0.1085	0.174833	0.1213	0.22125	0.0963	0.188654	0.1184	0.250794	0.0878	0.206783	0.1089	0.393114	0.0839	0.258471	0.1022	0.475949	0.091	0.351374	0.1021
Enhydra_lutris_low	0.174226	0.1097	0.160045	0.1437	0.205449	0.1138	0.193581	0.1445	0.226803	0.1006	0.213504	0.1318	0.260957	0.092	0.263133	0.1271	0.356069	0.0876	0.274531	0.1242	0.444792	0.099	0.400429	0.1317
Enhydra_lutris_medium	0.176464	0.1062	0.154796	0.1397	0.205064	0.1103	0.194324	0.1405	0.225451	0.0975	0.203121	0.1275	0.255391	0.0895	0.270814	0.1221	0.363768	0.0855	0.252101	0.1198	0.454381	0.0941	0.390902	0.1224
Hydrictis_maculicollis_fine	0.219568	0.0893984	0.195622	0.121326	0.230054	0.0862056	0.233081	0.116537	0.257243	0.0862056	0.283568	0.105362	0.273892	0.0766272	0.329243	0.0973804	0.31573	0.0814164	0.36227	0.087802	0.474595	0.071838	0.517892	0.10217
Hydrictis_maculicollis_low	0.239081	0.0925912	0.219514	0.134098	0.208486	0.087802	0.178649	0.118134	0.266054	0.087802	0.302595	0.106959	0.269946	0.063856	0.339027	0.100573	0.302973	0.0862056	0.326	0.0909948	0.459351	0.0734344	0.483946	0.106959
Hydrictis_maculicollis_medium	0.22773	0.0909948	0.223568	0.124519	0.212541	0.0909948	0.226108	0.116537	0.253514	0.0862056	0.274432	0.106959	0.266973	0.0750308	0.313405	0.095784	0.313027	0.0814164	0.366595	0.087802	0.470757	0.0734344	0.521297	0.106959
Lontra_canadensis_fine	0.177099	0.0640284	0.163915	0.0827034	0.170165	0.0591374	0.180519	0.0773677	0.193349	0.0560249	0.200307	0.0724766	0.220047	0.0538017	0.228443	0.0675856	0.274127	0.0560249	0.278325	0.0684749	0.387759	0.0480213	0.425142	0.0742552
Lontra_canadensis_low	0.0944539	0.155116	0.0965137	0.0664364	0.108768	0.151018	0.107915	0.064973	0.117584	0.146336	0.112603	0.062339	0.128656	0.141068	0.130412	0.0608756	0.146165	0.137848	0.164821	0.0620463	0.263465	0.140189	0.227328	0.0608756
Lontra_canadensis_medium	0.0932012	0.154238	0.0888633	0.0652657	0.104963	0.150433	0.0989707	0.064095	0.116365	0.14575	0.109475	0.0611683	0.134098	0.140482	0.128631	0.0597049	0.167703	0.137848	0.160045	0.0608756	0.247559	0.143409	0.227168	0.0608756
Lontra_felina_fine	0.0935449	0.155408	0.0887686	0.0664364	0.106628	0.151311	0.0999615	0.0652657	0.117017	0.146628	0.110106	0.062339	0.131455	0.141068	0.128975	0.0608756	0.166758	0.138433	0.161405	0.062339	0.24707	0.143994	0.228302	0.0617536
Lontra_felina_low	0.155485	0.0715323	0.158945	0.0466043	0.19789	0.0682808	0.168903	0.0476882	0.213038	0.0628617	0.192152	0.0411852	0.280844	0.0552749	0.110717	0.0379338	0.315359	0.0541911	0.264008	0.0422691	0.399578	0.0466043	0.399536	0.0346823
Lontra_felina_medium	0.143671	0.0747837	0.156118	0.0476882	0.190042	0.0704484	0.170211	0.0552749	0.202068	0.0650293	0.198312	0.0411852	0.241814	0.0563587	0.105105	0.0390176	0.306371	0.0585264	0.264262	0.0444367	0.373629	0.0498558	0.357384	0.0346823
Lontra_longicaudis_fine	0.166498	0.0736999	0.16038	0.0466043	0.20135	0.0682808	0.173207	0.0476882	0.198776	0.0628617	0.200169	0.0401014	0.272658	0.0541911	0.103629	0.0390176	0.304093	0.0541911	0.264051	0.0433529	0.390253	0.0476882	0.357426	0.0346823
Lontra_longicaudis_low	0.161344	0.0649177	0.163396	0.0827034	0.179057	0.059582	0.178868	0.0760338	0.19566	0.0551356	0.196274	0.072032	0.223113	0.0560249	0.227382	0.0693641	0.279741	0.0542463	0.277193	0.0693641	0.396368	0.054691	0.418514	0.0804802
Lontra_longicaudis_medium	0.165094	0.0644731	0.162028	0.0827034	0.174646	0.0591374	0.179434	0.0773677	0.198986	0.0542463	0.198467	0.0724766	0.221627	0.0564695	0.227358	0.0693641	0.27408	0.0569142	0.276651	0.0693641	0.397995	0.047132	0.416745	0.0746998
Lutra_lutra_fine	0.183095	0.0700154	0.178426	0.0565724	0.199789	0.0672147	0.192248	0.0536118	0.212117	0.0624137	0.209665	0.0480105	0.216693	0.0588129	0.220592	0.0452099	0.28599	0.0520114	0.27525	0.0492108	0.399275	0.0616135	0.378962	0.041209
Lutra_lutra_low	0.168456	0.0744163	0.177702	0.0576126	0.198715	0.0680149	0.189913	0.054812	0.181764	0.0648142	0.195797	0.0468103	0.214545	0.0580127	0.20684	0.0468103	0.276744	0.0608133	0.263833	0.0472104	0.375063	0.0568125	0.367124	0.0424093
Lutra_lutra_medium	0.16981	0.0768168	0.179313	0.0572125	0.198155	0.0676148	0.189282	0.0544119	0.224561	0.0692152	0.202871	0.0504111	0.216926	0.0576126	0.207097	0.0468103	0.274012	0.0552121	0.26995	0.0488107	0.389212	0.0656144	0.377257	0.0420092
Lutrogale_perspicillata_fine	0.273929	0.0608338	0.176429	0.0326581	0.268036	0.057632	0.199464	0.0300967	0.261875	0.0525092	0.226339	0.0281756	0.307232	0.0480267	0.212188	0.0262546	0.390536	0.0429038	0.314286	0.0281756	0.590045	0.046746	0.499688	0.0268949
Lutrogale_perspicillata_low	0.202187	0.0550706	0.162054	0.0339388	0.202946	0.0525092	0.175402	0.0300967	0.270446	0.0499477	0.197321	0.0294564	0.251116	0.0461056	0.233705	0.0275353	0.360982	0.0422635	0.296652	0.0281756	0.569911	0.046746	0.465402	0.0300967
Lutrogale_perspicillata_medium	0.220402	0.0544302	0.162768	0.0320178	0.257321	0.0518688	0.190045	0.0294564	0.276116	0.048667	0.202768	0.0281756	0.258661	0.0454652	0.192545	0.0256142	0.372232	0.0409828	0.289821	0.0275353	0.57433	0.0448249	0.496964	0.0262546
Pteronura_brasiliensis_fine	0.0933367	0.167741	0.147168	0.234477	0.103714	0.167967	0.182171	0.229968	0.24749	0.161203	0.221923	0.224106	0.222293	0.153763	0.225871	0.215989	0.222324	0.150381	0.339963	0.202236	0.453022	0.133471	0.493499	0.192542
Pteronura_brasiliensis_low	0.169573	0.17924	0.155572	0.241241	0.195586	0.173152	0.190205	0.234477	0.199272	0.167741	0.211607	0.229968	0.195	0.165937	0.22123	0.224782	0.267813	0.165712	0.292562	0.212382	0.355583	0.150832	0.390417	0.213509
Pteronura_brasiliensis_medium	0.145703	0.175407	0.153783	0.238986	0.15184	0.170898	0.193505	0.232222	0.2251	0.165261	0.214013	0.227713	0.203065	0.161203	0.224021	0.219822	0.275631	0.158046	0.301799	0.210578	0.404927	0.144068	0.424433	0.207196
Siamogale_melilutra_fine	0.148204	0.0471016	0.146373	0.07496	0.170938	0.0401773	0.167634	0.0720614	0.190411	0.0363125	0.185955	0.0641709	0.221153	0.0391306	0.217917	0.0628827	0.253074	0.0376813	0.252607	0.0633657	0.337743	0.033897	0.334848	0.062158
Siamogale_melilutra_low	0.148294	0.0466185	0.145304	0.0743964	0.170997	0.038728	0.167797	0.0695654	0.189861	0.0357489	0.185465	0.0636878	0.220061	0.0375202	0.216994	0.062319	0.253912	0.0389695	0.25393	0.0630437	0.339154	0.0325283	0.338592	0.0617554
Siamogale_melilutra_medium	0.147707	0.0468601	0.145385	0.0754431	0.170698	0.0394526	0.167491	0.0705316	0.19087	0.0358294	0.185859	0.064493	0.221417	0.0377618	0.216955	0.0636073	0.254262	0.0373592	0.253589	0.0634463	0.337592	0.033897	0.335602	0.0625606

## Sheet: TableS6
Supplementary Table S6. Summary statistics for biomechanical outputs estimated by Finite Element (FE) simulations of unilateral biting. c, canine; p2-p4, second to fourth lower premolars, respectively; m1-m2, first to second lower molars, respectively; ME, mechanical efficiency (output:input force); adjSE, adjusted strain energy (in Joules); stdev, standard deviation; stderr, standard error value…
		c.ME	p2.ME	p3.ME	p4.ME	m1.ME	m2.ME	c.adjSE	p2.adjSE	p3.adjSE	p4.adjSE	m1.adjSE	m2.adjSE
Aonyx_capensis	mean	0.159106	-	-	0.19568	0.261839	0.355905	0.0655565	-	-	0.0548388	0.0527973	0.0579265
	stdev	0.00381099	-	-	0.00433641	0.00971658	0.00600171	0.00124465	-	-	0.00098733	0.000537704	0.00180243
	stderr	0.00220028	-	-	0.00250363	0.00560987	0.00346509	0.000718602	-	-	0.000570035	0.000310443	0.00104063
	95%CI	0.0064248	-	-	0.0073106	0.0163808	0.0101181	0.00209832	-	-	0.0016645	0.000906495	0.00303865
Aonyx_cinerea	mean	0.174364	0.188035	0.206621	0.254458	0.269716	0.445371	0.0820527	0.0755942	0.071631	0.0659064	0.0686953	0.0745667
	stdev	0.00148356	0.00248873	0.00161484	0.0330363	0.0132443	0.00483839	0.0013453	0.000672652	0.000508477	0.000672652	0.00176142	0.000672652
	stderr	0.000856533	0.00143687	0.000932331	0.0190735	0.00764662	0.00279344	0.000776712	0.000388356	0.00029357	0.000388356	0.00101695	0.000388356
	95%CI	0.00250108	0.00419566	0.00272241	0.0556947	0.0223281	0.00815686	0.002268	0.001134	0.000857223	0.001134	0.00296951	0.001134
Enhydra_lutris	mean	0.169375	0.196294	0.21313	0.251312	0.316342	0.419638	0.122567	0.12315	0.112017	0.104567	0.100533	0.106717
	stdev	0.00523718	0.00573383	0.0076664	0.0195129	0.00897464	0.00517546	0.00433772	0.00738664	0.00444475	0.00570095	0.00668138	0.00949333
	stderr	0.00302369	0.00331043	0.0044262	0.0112658	0.00518151	0.00298805	0.00250439	0.00426468	0.00256618	0.00329145	0.0038575	0.00548098
	95%CI	0.00882917	0.00966645	0.0129245	0.0328962	0.01513	0.00872511	0.0073128	0.0124529	0.00749324	0.00961102	0.0112639	0.0160045
Hydrictis_maculicollis	mean	0.220847	0.21482	0.272901	0.298748	0.331099	0.487973	0.108821	0.102702	0.0965822	0.0848753	0.0859395	0.0891323
	stdev	0.0116209	0.0193963	0.0104026	0.00755425	0.0143927	0.0141377	0.00409604	0.00121927	0.0007982	0.00243854	0.0023042	0.00184336
	stderr	0.00670932	0.0111985	0.00600597	0.00436145	0.0083096	0.0081624	0.00236485	0.000703946	0.000460841	0.00140789	0.00133033	0.00106427
	95%CI	0.0195912	0.0326996	0.0175374	0.0127354	0.024264	0.0238342	0.00690537	0.00205552	0.00134566	0.00411105	0.00388457	0.00310766
Lontra_canadensis	mean	0.0925576	0.104534	0.113858	0.130371	0.16115	0.240149	0.110483	0.107849	0.104093	0.100679	0.0998984	0.10185
	stdev	0.00253493	0.00336322	0.0011166	0.000924921	0.00489967	0.00454783	0.000637862	0.00052762	0.000554018	0.000506921	0.000513914	0.00119781
	stderr	0.00146354	0.00194175	0.000644669	0.000534004	0.00282883	0.00262569	0.00036827	0.000304622	0.000319862	0.000292671	0.000296708	0.000691555
	95%CI	0.00427355	0.00566992	0.00188243	0.00155929	0.00826017	0.00766702	0.00107535	0.000889496	0.000933998	0.0008546	0.000866388	0.00201934
Lontra_felina	mean	0.15685	0.183601	0.200752	0.185795	0.286357	0.379634	0.0601521	0.0596102	0.0522041	0.0469656	0.0494945	0.0413659
	stdev	0.00677955	0.00358031	0.00163544	0.0113442	0.00294712	0.0177495	0.00108382	0.00281585	0.000827783	0.000625745	0.001742	0.000827783
	stderr	0.00391418	0.00206709	0.000944222	0.00654957	0.00170152	0.0102477	0.000625745	0.00162573	0.000477921	0.000361274	0.00100574	0.000477921
	95%CI	0.0114294	0.00603591	0.00275713	0.0191248	0.00496845	0.0299232	0.00182718	0.00474714	0.00139553	0.00105492	0.00293677	0.00139553
Lontra_longicaudis	mean	0.16548	0.177115	0.197174	0.224662	0.276686	0.407087	0.0735882	0.0681043	0.063732	0.0621017	0.0623981	0.0632133
	stdev	0.00439449	0.0018113	0.00141186	0.000522119	0.00160104	0.000552612	0.000222321	0.000256714	0.000462798	0.00122445	0.000679202	0.00378816
	stderr	0.00253716	0.00104575	0.00081514	0.000301445	0.000924361	0.000319051	0.000128357	0.000148214	0.000267197	0.000706936	0.000392137	0.0021871
	95%CI	0.00740851	0.0030536	0.00238021	0.00088022	0.00269913	0.000931628	0.000374803	0.000432785	0.000780214	0.00206425	0.00114504	0.00638633
Lutra_lutra	mean	0.176134	0.194684	0.204463	0.213782	0.274296	0.381149	0.065441	0.0609467	0.0569458	0.0522115	0.0522115	0.0516113
	stdev	0.00407492	0.00119363	0.0136543	0.00426049	0.00554126	0.00919157	0.00192555	0.000503433	0.00250122	0.000200044	0.00170918	0.00210759
	stderr	0.00235266	0.00068914	0.00788334	0.0024598	0.00319925	0.00530676	0.00111172	0.000290657	0.00144408	0.000115495	0.000986793	0.00121682
	95%CI	0.00686976	0.00201229	0.0230194	0.0071826	0.00934181	0.0154957	0.00324622	0.000848718	0.00421671	0.000337247	0.00288144	0.00355311
Lutrogale_perspicillata	mean	0.199628	0.215536	0.239144	0.242574	0.337418	0.532723	0.0448249	0.0419433	0.0394886	0.0365003	0.0350061	0.0369272
	stdev	0.0226278	0.0233781	0.0051181	0.0170542	0.0130309	0.0138386	0.00178267	0.00169422	0.000978159	0.000847111	0.000666503	0.00144376
	stderr	0.0130642	0.0134974	0.00295494	0.00984622	0.00752337	0.00798971	0.00102923	0.000978159	0.000564741	0.00048908	0.000384806	0.000833556
	95%CI	0.0381474	0.0394123	0.00862842	0.028751	0.0219683	0.02333	0.00300534	0.00285623	0.00164904	0.00142811	0.00112363	0.00243398
Pteronura_brasiliensis	mean	0.144189	0.169503	0.219901	0.215247	0.283349	0.420313	0.206182	0.201447	0.195999	0.190249	0.183223	0.173603
	stdev	0.0216997	0.0251267	0.0146365	0.00811889	0.00467173	0.050367	0.00464931	0.00242564	0.00312879	0.00524686	0.00643874	0.00974179
	stderr	0.0125283	0.0145069	0.00845041	0.00468744	0.00269722	0.0290794	0.00268428	0.00140045	0.00180641	0.00302927	0.00371741	0.00562443
	95%CI	0.0365827	0.0423602	0.0246752	0.0136873	0.00787589	0.0849118	0.0078381	0.0040893	0.00527471	0.00884548	0.0108548	0.0164233
Siamogale_melilutra	mean	0.146878	0.169259	0.18807	0.219083	0.253562	0.337255	0.0608966	0.0550861	0.0500404	0.0505369	0.0506443	0.0477994
	stdev	0.000377528	0.000152914	0.000364134	0.000511468	0.000625193	0.00140917	0.000342388	0.000989665	0.000281804	0.000558312	0.000319536	0.000578275
	stderr	0.000217966	8.82849e-05	0.000210233	0.000295296	0.000360956	0.000813588	0.000197678	0.000571383	0.0001627	0.000322342	0.000184484	0.000333867
	95%CI	0.00063646	0.000257792	0.00061388	0.000862264	0.00105399	0.00237568	0.00057722	0.00166844	0.000475084	0.000941238	0.000538694	0.000974893
